# Supplementary material for: Spatiotemporal Variation Characteristics and Driving Mechanisms of Net Primary Productivity of Vegetation on Northern Slope of Tianshan Mountains Based on CASA Model, China
Source: Plants (Basel). 2025 Aug 12;14(16):2499. doi: 10.3390/plants14162499 (PMC12389615; doi:10.3390/plants14162499)
Supplement: Supplementary file 1 [file plants-14-02499-s001.zip]

Archive with 1 entries (1 files):
- plants-3760575-supplementary.pdf
